# Supplementary material for: Modulation of the Gut Microbiota by Tomato Flours Obtained after Conventional and Ohmic Heating Extraction and Its Prebiotic Properties
Source: Foods. 2023 May 8;12(9):1920. doi: 10.3390/foods12091920 (PMC10178612; doi:10.3390/foods12091920)
Supplement: Supplementary file 1 [file foods-12-01920-s001.zip]

Archive with 1 entries (1 files):
- foods-2249671-supplementary.pdf
